# Supplementary material for: Prevalence and factors associated with probable depression among the oldest old during the Covid‐19 pandemic: evidence from the large, nationally representative ‘Old Age in Germany (D80+)’ study
Source: Psychogeriatrics. 2024 May 3;24(4):838–46. doi: 10.1111/psyg.13129 (PMC11578033; doi:10.1111/psyg.13129)
Supplement: Supplementary file 1 — Data S1. Supporting appendix. [file PSYG-24-838-s001.txt]

. mvpatterns depress gender alter_desgr famst1 heim_gen isced_new ostwest_akt staatsang	allges	chron_count	strata
variables with no mv's: gender alter_desgr heim_gen ostwest_akt strata

Variable      type     obs   mv   

depress       float   9395 1183   
famst1        byte   10410  168   
isced_new     float  10219  359   
staatsang     byte   10248  330   
allges        byte   10331  247   
chron_count   float  10388  190   


Patterns of missing values


 +------------------------+
  | _pattern   _mv   _freq |
  |------------------------|
  |   ++++++     0    8386 |
  |   .+++++     1     984 |
  |   ++.+++     1     274 |
  |   +++.++     1     268 |
  |   ++++.+     1     168 |
  |------------------------|
  |   +++++.     1     142 |
  |   +.++++     1      97 |
  |   .+++.+     2      43 |
  |   .+.+++     2      41 |
  |   ..++++     2      40 |
  |------------------------|
  |   .++.++     2      33 |
  |   .++++.     2      23 |
  |   ++..++     2      14 |
  |   +..+++     2      10 |
  |   ++++..     2       7 |
  |------------------------|
  |   ++.+.+     2       6 |
  |   +++..+     2       5 |
  |   +.++.+     2       4 |
  |   +.+.++     2       4 |
  |   +.++..     3       4 |
  |------------------------|
  |   .+.++.     3       4 |
  |   ++.++.     2       3 |
  |   .+.+.+     3       3 |
  |   .+++..     3       2 |
  |   .++..+     3       2 |
  |------------------------|
  |   ..+++.     3       2 |
  |   ...+++     3       2 |
  |   +++.+.     2       1 |
  |   +.+.+.     3       1 |
  |   +..+.+     3       1 |
  |------------------------|
  |   .+..++     3       1 |
  |   ..++.+     3       1 |
  |   ..+.++     3       1 |
  |   ..++..     4       1 |
  +------------------------+
